# Supplementary material for: Sustainable Grape Antioxidant Dietary Fiber Preserves Proximal Colonic Homeostasis via Hsp27 and AMPK Signaling
Source: Int J Mol Sci. 2025 Oct 30;26(21):10564. doi: 10.3390/ijms262110564 (PMC12608008; doi:10.3390/ijms262110564)
Supplement: Supplementary file 1 [file ijms-26-10564-s001.zip]

Archive with 1 entries (1 files):
- ijms-3933144-supplementary.pdf
